# Supplementary material for: Accelerating the performance of district health systems towards achieving UHC via twinning partnerships
Source: BMC Health Serv Res. 2020 Sep 21;20:892. doi: 10.1186/s12913-020-05741-1 (PMC7507737; doi:10.1186/s12913-020-05741-1)
Supplement: Supplementary file 1 — Additional file 1. District (woreda) management standards self-assessment & validation checklist. The District management standards is a set of 26 management minimum standards with 81 verification criteria. The self-assessment and validation checklist is used to identify strengths and gaps, useful for performance improvements. The tool is used by both partner districts for performance management on a monthly basis. In addition, the zone health department organizes validation measurements on a semi-annual basis. The overall scoring is rated from 0.0 to 100.0%. [file 12913_2020_5741_MOESM1_ESM.xlsx]

## Sheet: Sheet2
District (Woreda) Management Standards
Governance and Organizational Capacity
WM1	The organizational structure of the Woreda Health Office reflects its core functions. The organizational structure of the woreda health office has core processes and case teams responsible to execute the following core functions.	Data Source	Indicate Met, Unmet
	a. Planning, monitoring and evaluation of health promotion, disease prevention and curative health care activities in the woreda.	Indicated in the Woreda health office organogram, adequate staff working in these function are available. Reports indicating these functions in past quarter are available at woreda health office.
	b. Coordinating mentoring and technical support among Primary Health Care Facilities, (Primary Hospital, Health Centers and Health Posts)
	c. Planning and coordinating supportive supervision of Primary Health Care Facilities, and monitor quality of service.
	d. Coordinate resource mobilization for primary health care.
	e. Ensuring community engagement and ownership
	f. Disease surveillance and coordinating and planning. emergency response for public health emergencies.
	g. Conducting regulatory functions.
	h. Coordination with other sectors at the woreda level.
	i. Provision of oversight on finance, human resources infrastructure and supplies to Primary Health Care Facilities.
WM 2	Woreda Health Office ensures governing boards of Primary Health Care Facilities (HCs, PHs) are functional.	Data Source	Indicate Met, Unmet
	a. All governing boards meet monthly. Woreda health office, presenting the case to the woreda administration, ensures that corrective action is taken on governing boards that do not meet monthly.	Governing board meetings reports and minutes for meeting conducted in past quarter indicate these activities and the reports are available at woreda health office
	b. Minutes of governing board meetings include; review of action points from previous meeting, performance review using KPIs and way forward action points .
	c. Financial and programmatic performance targets are reviewed using facility-level Key Performance Indicators (KPIs), quarterly.
WM 3	Coordination and communication among governing boards of Primary Health Care Facilities.	Data Source	Indicate Met, Unmet
	a. Woreda Administrator organizes quarterly joint meeting of all governing board representatives from Primary Hospitals (PHs) and Health Centers (HCs).	Joint governing board meetings minutes conducted in past quarter indicates this activity took place and report available at woreda health office
	b. Minutes of governing board joint meetings include; review of action points from previous meeting, performance review using KPIs and way forward action points.
	c. Priorities of governing boards are defined, financial and programmatic performance targets are reviewed, using KPIs combined from Primary Health Care Facilities.
WM 4	Woreda health office and Primary Health Care Facilities is led by qualified personnel	Data Source	Indicate Met, Unmet
	a. Woreda health office head has educational qualification and experience based on requirements of Ethiopian civil service guidelines.	HR personal profile of staff indicates the requirement
	b. PHCU Directors have educational qualification and experience based on requirements of Ethiopian civil service guidelines.
	c. CEOs of primary hospitals have educational qualification and experience based on requirements of Ethiopian civil service guidelines.
	d. All primary health care facility and woreda managers have certificate-based, on-the-job management, leadership, problem solving training.
WM 5	Woreda health office ensures Primary Health Care Facilities are staffed.	Data Source	Indicate Met, Unmet
	a. Woreda health office keeps updated record of staffing of; woreda health office and Primary Health Care Facilities (filled positions and vacancies)	HR records and reports of the woreda and primary health care facilities in last quarter indicated the stated activities
	b. Woreda health office ensures that woreda health office and Primary Health Care Facilities are staffed with the required number and qualification of staff.
	c. Woreda health office ensures equitable allocation (professional mix and number) of health professionals among the Primary Health Care Facilities in the woreda based on patient volume.
	d. woreda health office recognizes and motivates high performing woreda health office and primary health care facility staff.
WM 6	Woreda health office ensure adequate finance allocation and provides financial oversight to Primary Health Care Facilities(Budget vs actual reports compiled by the woreda health office)	Data Source	Indicate Met, Unmet
	a. Woreda health office secures a minimum of 15% budget allocation to health from the total woreda level government expenditure.	Woreda health office annual, biannual and quarter financial reports indicated the activities enlisted
	b. Woreda health office reviews income statements and balance sheets, and provides feedback to all Primary Health Care Facilities quarterly.
	c. Woreda health office monitors execution of internal financial audits of Primary Health Care Facilities every six months.
	d. Woreda health office in coordination with woreda finance plans and executes external financial audits for all Primary Health Care Facilities annually.
WM 7	Woreda health office provides oversight and facilitates procurement of goods and services by Primary Health Care Facilities.	Data Source	Indicate Met, Unmet
	a. Woreda health office compiles procurement needs (goods and services) including essential drugs by each primary hospital and health centers.	Woreda health office procurement plan, activities and supervisions report indicated the activities are conducted in past quarter
	b. Woreda health office monitors that procurement are executed timely by primary hospital and health center and maintains checklist showing list of items requested vs procured.
	c. Woreda health office has ensured implementation of LMIS (Logistics Management Information System) in Primary Health Care Facilities.
	d. The Woreda health office oversees zero stock out rates across all essential drugs Primary Health Care Facilities.
WM 8	Woreda health office ensures that Primary Health Care Facilities have basic infrastructure requirements: buildings, communications, electricity and water.	Data Source	Indicate Met, Unmet
	a. Woreda health office keeps a record of status of buildings, communications, electricity, and water availability for each primary health care facility.	Woreda health report and plan of action indicates the activities are conducted in the last 6 months
	b. Woreda health office develops a plan of action in consultation with facility governing boards, Woreda Administration and other relevant stakeholders to fill identified infrastructure gaps in building, communications, electricity, and water.
Service Delivery
WM 9	Woreda health office ensures availability of essential package of basic health care services at Primary Health Care Facilities (Review of essential package of services, site visits of facilities).	Data Source	Indicate Met, Unmet
	a. Woreda health office maintains an updated record of essential package of basic health care services available in each Primary Health Care Facilities.	Woreda health office service directory profile updated every quarter on basic health care services provision at health facilities
	b. Woreda health office ensures essential package of basic health care services are available in each Primary Health Care Facilities.
WM 10	There is a referral and linkage system between Primary Health Care Facilities in the woreda.	Data Source	Indicate Met, Unmet
	a. All Primary Health Care Facilities use standard referral protocol including standard referral forms and registers.	Referral feedback meetings conducted last quarter and minutes showed all facilities uses standard referral protocol and ambulance policy utilization is functional.
	b. Woreda health office organizes referral feedback meeting quarterly between Primary Health Care Facilities where data on referral, feedback, and unnecessary referrals are reviewed.
	c. Ambulance administration policy is in place and operational.
WM 11	Woreda health office coordinates quarterly clinical audits in all Primary Health Care Facilities to ascertain adherence to clinical guidelines, SOPs.	Data Source	Indicate Met, Unmet
	a. Woreda health office identifies clinical audit areas for each primary health care facility in collaboration with Primary Health Care Facilities.	Clinical audit report conducted in the last quarter and prepared quality improvement plan based on clinical audit
	b. Woreda health office monitors Primary Health Care Facilities conduct clinical audits on the areas identified quarterly.
	c. Woreda health office ensures implementation of quality improvement activities in all Primary Health Care facilities based on clinical audit findings.
WM 12	Woreda health office coordinates clinical mentoring between primary hospital and health centers.	Data Source	Indicate Met, Unmet
	a. Woreda health office working with the CEO of Primary Hospital organizes clinical mentoring sessions between primary hospital and all health centers monthly. (Clinical mentoring may include one-on-one case management and observation, chart reviews, attachments, and didactic sessions).	Woreda health office and hospital CEO developed quarterly clinical mentoring schedule and document the activity report
	b. Woreda health office organizes knowledge and skills assessments of mentees semi-annually in collaboration with primary hospital to monitor the outcome of mentoring.
	c. Woreda health office organizes trainings or mentoring sessions in collaboration with the primary hospital based on knowledge and skills gap identified.
WM 13	Monitor outbreak and public health emergencies(Surveillance report and Emergency response plan)	Data Source	Indicate Met, Unmet
	a. Case surveillance for reportable diseases is in place.	Case surveillance and reportable disease report made monthly in the last quarter and Public health emergency plan prepared
	b. Resources and systems to respond to public health emergencies are in place.
Community engagement
WM 14	Community are organized in 1-5 networks and developments teams(Health Development group command post reports).	Data Source	Indicate Met, Unmet
	a. All health development teams and 1-5 network leaders have undergone training and started implementation of activities.	Health development team and 1-5 network quarter activity report review
	b. All health development teams are functional (meet regularly and document minutes of meetings).
	c. All health development team leaders are accredited to level 1 qualification.
WM 15	All kebeles in the woreda are verified as model in health service delivery.	Data Source	Indicate Met, Unmet
	a. Woreda health office compiled and analyses health extension package performance of all kebeles and categorizes them into; high, middle and low performers.	Health development team and 1-5 network quarter activity report review
	b. Woreda organizes annual mobilization (ignition) meeting with the community focusing on creation of model kebeles.
	c. Woreda health office monitors model kebele initiative performance quarterly.
WM 16	Establish and maintain community feedback mechanisms (Town hall meeting minutes and Community score card report).	Data Source	Indicate Met, Unmet
	a. Woreda health office working closely with the woreda administration, Health Centers and Primary Hospitals organizes quarterly community town hall meetings where community provides feedback on quality and access to services.	Woreda health office conducted community score card and town hall meeting in the past quarter
	b. A system of community score card is established and maintained at Primary Health Care Facilities quarterly.
	c. Woreda health office in consultation with Primary Health Care Facilities, coordinates the implementation of activities responding to feedback from the community quarterly.
WM 17	Woreda starts and maintains Community Based Health Insurance (CBHI) scheme.	Data Source	Indicate Met, Unmet
	a. The woreda meets and maintains minimum community enrollment to start CBHI.	Woreda met minimum community enrollment rate and conducted CBHI coordination meeting in the last quarter
	b. Woreda health office in collaboration with woreda administration organizes quarterly meetings with CBHI agency, PHC facilities, and kebele administration to review progress on CBHI.
WM18	Woreda health office coordinates community contribution and ownership on community based public health interventions.	Data Source	Indicate Met, Unmet
	a. woreda health office has identified health projects which can be implemented with monitory and in-kind support from the community.
	b. Woreda health office coordinates monetary and in-kind community contributions in infrastructure projects such as building health posts, HEW residences, community latrines, maternity waiting areas, and other projects.	Woreda coorndated and reported back to the community in monitory and in-kind community contribution for infrastructure projects in the last quarter
	c. Woreda health office oversees and coordinates all monetary and in-kind contributions of the community and reports back to community on achievements.
Coordination with other key sectors in the Woreda
WM 19	Inter-sectoral coordination mechanisms established.	Data Source	Indicate Met, Unmet
	a. Woreda health office ensures integration of health sector related activities with other sectors' plans such as education, agriculture, infrastructure, electricity, water, finance, civil service, and others.	Woreda reported to cabinet on intersecoral collaboration and presented planned jointly activities quarterly. Minutes of inter-sectoral steering committee meetings.
	b. Woreda health office implemented joint planned activities with other sectors.
	c. Woreda level inter-sectoral steering committees monitor jointly planned activities and makes decisions to address potential bottlenecks quarterly.
WM 20	Coordinate and align activities of development partners, and civil society organizations.	Data Source	Indicate Met, Unmet
	a. Woreda health office maintains updated mapping of development partners, and civil society organizations working in the health sector.	Updated partner map available and quarterly partners joint planning and review meetings made
	b. Woreda health office works with the woreda administration to organize joint planning and review meetings with development partners, and civil society organizations working in the health sector quarterly.
WM 21	Private health facilities work in alignment with priorities of the woreda and operate within the national regulatory framework.	Data Source	Indicate Met, Unmet
	a. Woreda health office has included all private facilities related with the health sector in the woreda such as; private health facilities, food and drink provides, schools, industrial sites, etc. in its regulatory plan.	HMIS report from private sectors collected in all months of last quarter, bi-annual consultative meeting with private health facilities workers conducted, FMHACA based inspection conducted in the last quarter
	b. Woreda health office organizes periodic inspections in private facilities based on FMHACA regulatory standards and set up a system for follow-up.
	c. Woreda health office organizes joint consultations with private facilities semi-annually.
Performance Management
WM 22	Woreda health office develops woreda based plan and targets.	Data Source	Indicate Met, Unmet
	a. Woreda health office develops 5-year strategic plan for health.	Five year strategic plan and woreda based plan developed and reviewed in the past quarter
	b. Woreda health office develops woreda based annual plan and targets aligned with strategic plan and allocates targets to Primary Health Care Facilities.
	c. Woreda health office organizes quarterly review meetings with the participation of Primary Health Care Facilities and stakeholders to review implementation of activities and provide feedback.
WM 23	System for performance review established and operational in Primary Health Care Facilities.	Data Source	Indicate Met, Unmet
	a. Woreda health office and all Primary Health Care Facilities staff conduct monthly performance reviews based in balanced score card and semi-annually 360 performance evaluations.	360 performance review report. PHC facilities peer performance review and result oriented performance review reviewed by woreda health office and used for human resource and management decision
	b. Woreda health office monitors implementation of result oriented performance review in Primary Health Care Facilities semi-annually and ensure performance review results are used for human resource and management decisions.
WM 24	Performance of Primary Health Care Facilities is monitored using evidence from; KPIs, EHRIG, EHCRIG.	Data Source	Indicate Met, Unmet
	a. Woreda health office and primary health facility managers and boards use KPIs to monitor performance and take corrective action on a monthly basis.	PHC facilities uses KPI,HMIS, EHRIG and EHCRIG in the last quarter and HMIS LQAS conducted at least once
	b. Woreda health office makes quarterly EHRIG, EHCRIG assessments of PH and HCs.
	c. Woreda health office monitors HMIS data including; timeless, quality, and completeness of data in each of the Primary Health Care Facilities and provide feedback on a quarterly basis (LQAS).
WM 25	Woreda health office compiles and disseminates national and regional policies, guidelines and manuals used as references for performance management.	Data Source	Indicate Met, Unmet
	a. Woreda health office compiles and disseminate national and regional policies, guidelines, and manuals to all Primary Health Care Facilities.	Woreda health office made last quarter check on availability of national and regional guidelines, policies and manuals at PHC facilities
	b. Woreda health office monitors availability of a list of policies, guidelines and manuals at Primary Health Care Facilities quarterly.
Monitoring and supervision by woreda
WM 26	Supportive supervisions to Primary Health Care Facilities (Supportive supervision report)	Data Source	Indicate Met, Unmet
	a. Woreda health office uses standardized integrated supportive supervision checklist customized to each level of Primary Health Care Facilities and community level.	Woreda health office conducted facilitative supervision in the last quarter using standardized integrated supportive supervision and provided post supervision feedback
	b. Woreda health office conducts integrated supportive supervision quarterly, jointly with relevant stakeholders, and written feedback is given to all Primary Health Care Facilities in not more than 2 weeks after the visit.
	c. Woreda health office puts in place a system for tracking action on feedback provided through supportive supervisions.
