# Supplementary material for: Accelerating the performance of district health systems towards achieving UHC via twinning partnerships
Source: BMC Health Serv Res. 2020 Sep 21;20:892. doi: 10.1186/s12913-020-05741-1 (PMC7507737; doi:10.1186/s12913-020-05741-1)
Supplement: Supplementary file 2 — Additional file 2. Model village checklist. The overall scores on model villages will be converted out of 30.0%, which is assessed through model households, model schools improved latrine coverage, and skilled delivery coverage. The results will also contribute to district transformation criteria scores. [file 12913_2020_5741_MOESM2_ESM.xlsx]

## Sheet: Sheet1
Model Village (Kebele) from EFMOH 2015
	Indicator	Formula		Disaggregation	Data Sources	Reporting level	Remark
SN
1	Model Household	Number of household who met 80% or more of the standards	x100%	---	HEP register	Village (Kebele), PHCU, WZR, FMoH	CT=80%
		Number of househod in the village
		The target for model household is proportion of household met the standards 80% or more.
2	Facility Delivery	Number of dr;iveries attended by skilled health worker in a village	x100%	---	HEP register	Village (Kebele), PHCU, WZR, FMoH	CT=85%
		Number of deliveries in the village at given period of time
		The target for skiled delivery coverage for a vilage is 85% or more.
1	Improved laterine utilization	Number of household utlize improved laterines	x100%	---	HEP register	Village (Kebele), PHCU, WZR, FMoH	CT=85%
		Number of household in the catchment
		The target for improve laterine coverage for a village is 85% or more
1	Model school	Number of school who met 80% or more of the standards	x100%	---	HEP register	Village (Kebele), PHCU, WZR, FMoH	CT=80%
		Number of schoold in the catchment
		The target for model school proportion of of school met the standards 80% or more
