# Supplementary material for: Accelerating the performance of district health systems towards achieving UHC via twinning partnerships
Source: BMC Health Serv Res. 2020 Sep 21;20:892. doi: 10.1186/s12913-020-05741-1 (PMC7507737; doi:10.1186/s12913-020-05741-1)
Supplement: Supplementary file 3 — Additional file 3. Community-Based Health Insurance checklist. Community-Based Health Insurance household membership is calculated on an annual basis. Hence, the tool helps to organize memberships into new enrollments and renewals. Net active household membership scoring is rated from 0.0 to 100.0%. The results will be converted out of 30.0% and contributes to district transformation criteria. [file 12913_2020_5741_MOESM3_ESM.xlsx]

## Sheet: Sheet1
Community -Based Health Insurance from EFMOH 2015
	Indicator	Formula		Disaggregation	Data Sources	Reporting level	Remark
SN
1	Community-Based Health Insurance	Number of Household newly registered or renewed membership	x100%	---	CBHI Scheme register	Village (Kebele), PHCU, WZR, FMoH	CT=80%
		Number of household in the catchment
		The target for community based health insurance membebership is enrolling and renewing at leat 80% of households in a defined catchment, village.
