# Supplementary material for: Accelerating the performance of district health systems towards achieving UHC via twinning partnerships
Source: BMC Health Serv Res. 2020 Sep 21;20:892. doi: 10.1186/s12913-020-05741-1 (PMC7507737; doi:10.1186/s12913-020-05741-1)
Supplement: Supplementary file 4 — Additional file 4. Key Performance Indicators checklist. The Key Performance Indicators are 18 in number. Each indicator is scored out of 100.0% but based on their importance, the Ministry set weights for each one. The overall score will be converted to 35.0% and will contribute scores to categorizing primary health care units.. The results will also contribute to high performing PHCU scores. [file 12913_2020_5741_MOESM4_ESM.xlsx]

## Sheet: Sheet1
Key Performance indicators adopted from EFMOH 2015
	Indicator	Formula		Disaggregation	Data Sources	Reporting level	Remark
SN
1	Contraceptive Acceptance Rate (CAR)	Number of women in reproductive age who use FP	x100%	---	CHIS/HMIS	Village (Kebele), PHCU, WZR, FMoH	CT=80%
		Number of women eligible for modern FP methods					Maximum point is 6
		The cut off point for this indicator is 80%, that means if the PHCU scores 80% or above, the PHCU will get the maximum weight given to this indicator (i.e. 6). If the PHCU scores less 80%, the point it will score out of the total weight given to the indicator is calculated by multiplying the PHCU’s CAR score by 6/80%. For example if the PHCU scores 30%, the weight it will score will be calculated…
2	Proportion of pregnant women attending antenatal care clinics tested for syphilis.	Number of pregnant women tested for syphilis	x100%		HMIS	Kebele, PHCU, WZR, FMoH	CP=100%
		Total number of pregnant mothers attended at least one ANC visit					Maximum point 5
		In order to calculate the weight the HC would score in this indicator, the value of the indicator need to be calculated by multiplying by 5 and dividing by 100%.
		If the HC has 80% ANC syphilis testing, then the score of the health center would be 80%*5/100%=4
3	Proportion of births attended by skilled health personnel	The number of births attended by skilled health personnel		--	HMIS	Kebele, PHCU, WZR, FMoH	CT=85%
		Total number of expected Deliveries	x100%				Maximum point is 8
		The cut off point for this indicator is 85%, that means of the PHCU scores 85% or above, the PHCU will get the maximum weight given to this indicator (i.e. 8). If the PHCU scores less 85%, the point it will score out of the total weight given to the indicator is calculated by multiplying the PHCU’s achievement by 8/85%. For example if the PHCU scores 60%, the weight it will score will be calculat…
4	Proportion of women who attended post-natal care at least once during the early post-partum period (within 7 days after delivery).	Number of postnatal visits within 7 days of delivery	x100%		HMIS	Kebele, PHCU, WZR, FMoH	CT=95%
		Total number of expected Deliveries					Maximum point 6
		The cut off point for this indicator is 95%, that means if the PHCU scores 95% or above, the PHCU will get the maximum weight given to this indicator (i.e. 5). If the PHCU scores less 95%, the point it will score out of the total weight given to the indicator is calculated by multiplying the PHCU’s achievement by 5/95%. For example if the PHCU scores 60%, the weight it will score will be calculat…
		60%*5/95%=3.2
5	Proportion of newborns with sepsis who receive treatment for sepsis within a given period	Number of neonates treated for sepsis	x100%	---	HMIS	Kebele, PHCU, WZR, FMoH	CT=95%
		Estimated number of neonates with sepsis					Maximum point 5
	Estimation or targets: 10% of under one-year child is neonate <2 months. And the prevalence of sepsis (VSD is 7.6% of under 2 months neonates.	The cut off point for this indicator is 95%, that means if the PHCU scores 95% or above, the PHCU will get the maximum weight given to this indicator (i.e. 5). If the PHCU scores less 95%, the point it will score out of the total weight given to the indicator is calculated by multiplying the PHCU’s achievement by 5/95%. For example if the PHCU scores 60%, the weight it will score will be calculat…
6	Proportion of HIV positive pregnant and lactating women who received ART (antiretroviral therapy) at ANC+L&D+PNC for the first time to reduce the risk of mother-to-child transmission	Number of HIV positive pregnant and lactating women who received ART to reduce the risk of mother to child transmission at ANC+ L&D + PNC for the first time	x100%		HMIS	Kebele, PHCU, WZR, FMoH	CT=95%
		Number of HIV positive pregnant and lactating women					Maximum point 5
	NB: no Option B+; replaced by PMTCT	The cut off point for this indicator is 95%, that means if the PHCU scores 95% or above, the PHCU will get the maximum weight given to this indicator (i.e. 5). If the PHCU scores less 95%, the point it will score out of the total weight given to the indicator is calculated by multiplying the PHCU’s achievement by 5/95%. For example if the PHCU scores 60%, the weight it will score will be calculat…
7	Proportion of children who had penta 1, but dropped from penta 3	[Number of children immunized for penta 1 ] - [Number of children immunized for penta 3]	x100%	---	HMIS	Kebele, PHCU, WZR, FMoH	CT=5%
		Number of children immunized for penta 1					Maximum point 5
		The cut off point for this indicator is 5%, the following categories will be used for rating dropouts
		(1) <10% will get max 5 points
		(2) 10-15 will get 3 points
		(3) 15 – 20 will get 2 points
		(4) 20- 25 will get 1 point
		(5) >25 will get zero point
8	Fully immunization coverage for under one year children	Number of children received all vaccine doses before 1st birthday	x100%	---	HMIS	Kebele, PHCU, WZR, FMoH	CT=95%
		Total number of surviving infants					Maximum point 6
		The cut off point for this indicator is 95%, that means if the PHCU scores 95% or above, the PHCU will get the maximum weight given to this indicator (i.e. 6). If the PHCU scores less 95%, the point it will score out of the total weight given to the indicator is calculated by multiplying the PHCU’s achievement by 6/95%. For example if the PHCU scores 60%, the weight it will score will be calculat…
9	Iron and folic acid supplementation	Total number of Pregnant women received IFA at least 90 plus	x100%	---	HMIS	Kebele, PHCU, WZR, FMoH	CT=95%
		Total estimated number of pregnant women					Maximum point 4
10	Children attended Growth Monitoring and Promotion sessions	Number of Children less than 2 year weighted during GMP session	x100%	---	HMIS	Kebele, PHCU, WZR, FMoH	CT=80%
		Total Estimated children under 2 years					Maximum point 5
11	Proportion of all forms of TB (New and relapse) cases detected during a specified time period.	Number of all forms of TB (New and Relapse cases detected during reporting period)		---	HMIS	Kebele, PHCU, WZR, FMoH	CT=90%
		Estimated number of all forms of TB cases in the population during the same period in the PHCU					Maximum point 5
		The cut off point for this indicator is 90%, that means if the PHCU scores 90% or above, the PHCU will get the maximum weight given to this indicator (i.e. 5). If the PHCU scores less 95%, the point it will score out of the total weight given to the indicator is calculated by multiplying the PHCU’s achievement by 5/90%. For example if the PHCU scores 60%, the weight it will score will be calculat…
12	TB case detection contributed by community	Number of TB cases detection contributed by the community	X100%		HMIS	Kebele, PHCU, WZR, FMoH	CT=87
							Maximum point 5
	NB: count number of TB cases detected after HEWs referral	Total number of TB cases (all forms) notified during the same period
13	Number of malaria cases per 1000 population at risk of malaria	Number of new malaria OPD + IPD cases (All malaria cases, of any species, should be included – whether clinical or laboratory diagnosis.) *1000					CT=5/1000
		The following categories will be used:					Maximum point 5
		· Malaria case load < 5 = 5pts
		· Malaria case load 5-25=3pts
		· Malaria case load 26-50=2pts
		· Malaria case load 51-100=1pt
		· Malaria case load > 100=0pt
14	Proportion of HIV positive adults and children who are currently on ART	Number of people currently on ART		---	HMIS	Kebele, PHCU, WZR, FMoH	CT=90%
		Estimated number of HIV positive adults and children eligible for ART					Maximum point 6
		The cut off point for this indicator is 90%, that means if the PHCU scores 90% or above, the PHCU will get the maximum weight given to this indicator (i.e. 5). If the PHCU scores less 95%, the point it will score out of the total weight given to the indicator is calculated by multiplying the PHCU’s achievement by 5/90%. For example if the PHCU scores 60%, the weight it will score will be calculat…
15	Viral load suppression	Number of adult and pediatric patents on ART with an undetectable viral load (<1000copies/ml) in the past 12 months	X100%			PHCU, WZR, FMoH	CT=90
		Estimated number of PLWHIV					Maximum point 6
16	The number of months in which tracer drug was available averaged over all tracer drugs during the month	Sum of tracer drugs x months available in the time period	x100%			Kebele, PHCU, WZR, FMoH	CT=100
		Sum tracer drugs x Sum total number of months in time period					Maximum point 6
		The cut off point for this indicator is 100%, If PHCU scores less 100%, it will gain the maximum weigh. If the achievement is less than 100%, the point it will score out of the total weight given to the indicator is calculated by multiplying the PHCU’s achievement by 6 For example if the PHCU scores 60%, the weight it will score will be calculated as 60%*6=3.6.
17	Proportion of functional Health Development army (HDA)	Number of functional 1 to 5 network in the catchment area	x100%			Kebele, PHCU, WZR, FMoH	CT=100%
		Total number of HDA in the catchment area					Maximum point 6
		The cut off point for this indicator is 100%, that means if the PHCU scores 100%, the PHCU will get the maximum weight given to this indicator (i.e. 6). If the PHCU scores less 100%, the point it will score out of the total weight given to the indicator is calculated by multiplying the PHCU’s achievement by 6/100%. For example if the PHCU scores 60%, the weight it will score will be calculated as…
18	Model Village (Kebele)	Number of villages declared model	x100%			Kebele, PHCU, WZR, FMoH	CT = 80
		Number of villages in the catchment					Maximum poiny 6
